# Supplementary material for: Diagnostic Coding Intensity among a Pneumonia Inpatient Cohort Using a Risk-Adjustment Model and Claims Data: A U.S. Population-Based Study
Source: Diagnostics (Basel). 2022 Jun 19;12(6):1495. doi: 10.3390/diagnostics12061495 (PMC9221672; doi:10.3390/diagnostics12061495)
Supplement: Supplementary file 1 [file diagnostics-12-01495-s001.zip]

Archive with 1 entries (1 files):
- diagnostics-1768816-supplementary.pdf
